# Supplementary material for: Orthorhombic charge density wave on the tetragonal lattice of EuAl4
Source: IUCrJ. 2022 Apr 29;9(Pt 3):378–85. doi: 10.1107/S2052252522003888 (PMC9067112; doi:10.1107/S2052252522003888)
Supplement: Supplementary file 2 [file m-09-00378-Isup2.hkl]

#
# h,k,l, Fc-squared, Fo-squared, sigma(Fo-squared) and status flag
#
data_I
_shelx_title                             'EuAl4_crys3_250 K_P24_dec_2020_f12'
_shelx_refln_list_code                   4
_shelx_F_calc_maximum                    164.51
_exptl_crystal_F_000                     230
_reflns_d_resolution_high                0.7324

loop_
 _symmetry_equiv_pos_as_xyz
 'x, y, z'
 '-x, -y, z'
 '-y, x, z'
 'y, -x, z'
 '-x, y, -z'
 'x, -y, -z'
 'y, x, -z'
 '-y, -x, -z'
 '-x, -y, -z'
 'x, y, -z'
 'y, -x, -z'
 '-y, x, -z'
 'x, -y, z'
 '-x, y, z'
 '-y, -x, z'
 'y, x, z'
 'x+1/2, y+1/2, z+1/2'
 '-x+1/2, -y+1/2, z+1/2'
 '-y+1/2, x+1/2, z+1/2'
 'y+1/2, -x+1/2, z+1/2'
 '-x+1/2, y+1/2, -z+1/2'
 'x+1/2, -y+1/2, -z+1/2'
 'y+1/2, x+1/2, -z+1/2'
 '-y+1/2, -x+1/2, -z+1/2'
 '-x+1/2, -y+1/2, -z+1/2'
 'x+1/2, y+1/2, -z+1/2'
 'y+1/2, -x+1/2, -z+1/2'
 '-y+1/2, x+1/2, -z+1/2'
 'x+1/2, -y+1/2, z+1/2'
 '-x+1/2, y+1/2, z+1/2'
 '-y+1/2, -x+1/2, z+1/2'
 'y+1/2, x+1/2, z+1/2'

_cell_length_a                           4.39490(10)
_cell_length_b                           4.39490(10)
_cell_length_c                           11.1607(3)
_cell_angle_alpha                        90
_cell_angle_beta                         90
_cell_angle_gamma                        90

_shelx_F_squared_multiplier              1.000

loop_
 _refln_index_h
 _refln_index_k
 _refln_index_l
 _refln_F_squared_calc
 _refln_F_squared_meas
 _refln_F_squared_sigma
 _refln_observed_status
   1   1   0 11302.60 11496.90   123.84 o
   0   2   0 26557.90 27062.80   209.30 o
   2   2   0 18807.00 18839.80   195.34 o
   1   3   0  5749.29  5786.36    88.63 o
   3   3   0  3658.00  3697.84   121.66 o
   0   4   0 11013.60 10983.80   205.08 o
   2   4   0  8730.29  8805.65   159.23 o
   4   4   0  4710.65  4836.63   152.61 o
   1   5   0  2530.51  2492.32    73.72 o
   3   5   0  1825.72  1827.80    68.62 o
   0   6   0  3912.64  4042.31   154.52 o
   0   1   1  6446.85  6301.08    49.07 o
   1   2   1  4474.53  4535.16    47.16 o
   0   3   1  3312.00  3326.22    67.07 o
   2   3   1  2614.28  2621.57    44.48 o
   1   4   1  2148.40  2221.82    44.18 o
   3   4   1  1544.95  1539.52    50.34 o
   0   5   1  1544.95  1590.42    57.09 o
   2   5   1  1332.99  1318.83    43.87 o
   0   0   2  5841.15  5608.07    65.85 o
   1   1   2 20622.80 20225.90   143.54 o
   0   2   2  4132.67  4438.10    54.50 o
   2   2   2  3045.38  3100.09    51.00 o
   1   3   2 10458.80 10230.00    70.24 o
   3   3   2  6443.51  6401.98   115.35 o
   0   4   2  1982.48  2055.37    61.62 o
   2   4   2  1678.30  1672.80    41.91 o
   4   4   2  1094.30  1119.32    66.64 o
   1   5   2  4268.69  4343.33    72.08 o
   3   5   2  2954.22  2999.33    75.69 o
   0   1   3 15450.50 15980.40   101.68 o
   1   2   3 10524.80 10594.00    63.03 o
   0   3   3  7851.79  8015.99    86.22 o
   2   3   3  6124.66  6023.82    64.61 o
   1   4   3  4907.75  4959.62    70.17 o
   3   4   3  3312.72  3333.32    62.48 o
   0   5   3  3312.72  3387.64    97.67 o
   2   5   3  2768.85  2767.79    64.15 o
   0   0   4 10699.80 10810.20   132.04 o
   1   1   4   783.14   845.02    27.57 o
   0   2   4  7359.04  7630.52    73.02 o
   2   2   4  5507.67  5575.59    69.42 o
   1   3   4   514.48   499.02    19.40 o
   3   3   4   441.68   421.38    31.20 o
   0   4   4  3494.78  3547.88    83.91 o
   2   4   4  2879.39  2883.05    57.69 o
   4   4   4  1725.58   993.03   107.99 o
   1   5   4   397.89   415.73    29.23 o
   0   1   5 14177.60 13921.20    87.08 o
   1   2   5 10291.90 10198.60    60.36 o
   0   3   5  7889.74  7744.37    89.56 o
   2   3   5  6236.73  6171.48    63.74 o
   1   4   5  5030.75  5089.49    70.72 o
   3   4   5  3410.74  3415.97    73.18 o
   0   5   5  3410.74  1860.67   137.91 o
   2   5   5  2851.56  2907.02    71.47 o
   0   0   6  1964.84  2056.65    58.58 o
   1   1   6  9692.88  9792.73    98.36 o
   0   2   6  1496.14  1513.77    33.76 o
   2   2   6  1226.43  1181.31    50.35 o
   1   3   6  5750.15  5496.11    56.12 o
   3   3   6  3775.60  3831.02    86.44 o
   0   4   6   925.52   836.77    44.43 o
   2   4   6   823.47   803.24    33.18 o
   1   5   6  2610.60  2723.94    55.71 o
   0   1   7  4529.64  4489.84    49.08 o
   1   2   7  3517.92  3488.11    52.40 o
   0   3   7  2841.61  2712.86    52.08 o
   2   3   7  2351.57  2344.47    64.44 o
   1   4   7  1976.77  2018.05    47.82 o
   3   4   7  1440.01  1478.01    50.05 o
   0   5   7  1440.01  1472.95    63.27 o
   0   0   8 14838.80 14666.10   187.88 o
   1   1   8  4239.98  4145.45    67.37 o
   0   2   8 11372.20 11259.20    90.30 o
   2   2   8  8929.74  8853.18   136.42 o
   1   3   8  2790.81  2780.47    47.85 o
   3   3   8  1969.13  1950.70    81.01 o
   0   4   8  5777.60  5847.71    98.90 o
   2   4   8  4731.20  4683.82    73.78 o
   0   1   9  1744.71  1668.18    32.08 o
   1   2   9  1456.73  1446.30    34.32 o
   0   3   9  1245.59  1197.71    36.56 o
   2   3   9  1079.62  1082.55    39.08 o
   1   4   9   944.06   971.95    39.36 o
   0   0  10  2604.71  2642.27    94.58 o
   1   1  10  7846.51  7623.01   103.03 o
   0   2  10  2156.33  2048.89    40.80 o
   2   2  10  1816.48  1812.33    72.85 o
   1   3  10  5086.62  5098.39    71.83 o
   3   3  10  3453.93  3545.95   104.13 o
   0   4  10  1330.85  1422.00    50.90 o
   2   4  10  1151.49  1173.59    65.23 o
   0   1  11  3009.54  2916.49    53.48 o
   1   2  11  2491.63  2512.11    46.99 o
   0   3  11  2087.98  2095.11    46.70 o
   2   3  11  1766.29  1813.46    56.53 o
   1   4  11  1505.65   924.88    84.36 o
   0   0  12  2890.88  2933.75    95.13 o
   1   1  12   378.23   392.97    23.61 o
   0   2  12  2397.39  2354.01    50.36 o
   2   2  12  2009.21  2058.38    83.82 o
   1   3  12   335.78   340.39    25.58 o
   0   1  13  3356.13  3455.46    58.26 o
   1   2  13  2786.57  2878.06    46.99 o
   0   3  13  2334.27  2468.64    79.32 o
   0   0  14   273.45   293.44    36.26 o
   1   1  14  1697.30  1772.33    38.81 o
   0   2  14   260.45   273.76    23.05 o
