# Supplementary material for: Orthorhombic charge density wave on the tetragonal lattice of EuAl4
Source: IUCrJ. 2022 Apr 29;9(Pt 3):378–85. doi: 10.1107/S2052252522003888 (PMC9067112; doi:10.1107/S2052252522003888)
Supplement: Supplementary file 4 [file m-09-00378-sup4.zip]

Archive with 10 entries (9 files):
- cif_eual4_final/
- cif_eual4_final/20k_checkcif.pdf
- cif_eual4_final/250k_checkcif.pdf
- cif_eual4_final/250k_eual4.cif
- cif_eual4_final/250k_eual4.fcf
- cif_eual4_final/70k_checkcif.pdf
- cif_eual4_final/Fmmm(00g)s00_20k.cif
- cif_eual4_final/Fmmm(00g)s00_20k.fcf
- cif_eual4_final/Fmmm(00g)s00_70k.cif
- cif_eual4_final/Fmmm(00g)s00_70k.fcf
