# Supplementary material for: Orthorhombic charge density wave on the tetragonal lattice of EuAl4
Source: IUCrJ. 2022 Apr 29;9(Pt 3):378–85. doi: 10.1107/S2052252522003888 (PMC9067112; doi:10.1107/S2052252522003888)
Supplement: Supplementary file 4 [file m-09-00378-sup4.zip › cif_eual4_final/250k_eual4.cif]

#=======================================================================
data_global
#=======================================================================

_audit_creation_method                   'Jana2006 Version : 13/02/2020'


# 1. PROCESSING SUMMARY (IUCr Office Use Only)

_journal_date_recd_electronic            ?
_journal_date_to_coeditor                ?
_journal_date_from_coeditor              ?
_journal_date_accepted                   ?
_journal_date_printers_first             ?
_journal_date_printers_final             ?
_journal_date_proofs_out                 ?
_journal_date_proofs_in                  ?
_journal_coeditor_name                   ?
_journal_coeditor_code                   ?
_journal_coeditor_notes
; ?
;
_journal_techeditor_code                 ?
_journal_paper_category                  ?
_journal_techeditor_notes
; ?
;
_journal_coden_ASTM                      ?
_journal_name_full                       'IUCrJ'
_journal_year                            ?
_journal_volume                          ?
_journal_issue                           ?
_journal_page_first                      ?
_journal_page_last                       ?
_journal_suppl_publ_number               ?
_journal_suppl_publ_pages                ?

#=======================================================================

# 2. SUBMISSION DETAILS

_publ_contact_author_name                'Sander van Smaalen'
_publ_contact_author_address
;  Laboratory of Crystallography, University of Bayreuth, 95447 Bayreuth, Germany
;
_publ_contact_author_email               'smash@uni-bayreuth.de'
_publ_contact_author_fax                 ?
_publ_contact_author_phone               ?

_publ_requested_journal                  'IUCrJ'
_publ_requested_category                 ?

_publ_contact_letter
; ?
;

#=======================================================================

# 3. TITLE AND AUTHOR LIST

_publ_section_title
; ?
;
_publ_section_title_footnote
; ?
;
loop_
 _publ_author_name
 _publ_author_footnote
 _publ_author_address
; ?      # name
;
; ?      # footnote
;
; ?      # address
;

#=======================================================================

# 4. TEXT

_publ_section_synopsis
; ?
;
_publ_section_abstract
; ?
;
_publ_section_comment
; ?
;
_publ_section_introduction
; ?
;
_publ_section_experimental
; ?
;
_publ_section_exptl_prep
; ?
;
_publ_section_exptl_refinement
; ?
;
_publ_section_exptl_solution
; ?
;
_publ_section_discussion
; ?
;
_publ_section_acknowledgements
; ?
;
_publ_section_references
;
Petricek, V., Dusek, M. & Palatinus L. (2014). Z. Kristallogr. 229(5), 345-352.

Palatinus L. & Chapuis G. (2007). J. Appl. Cryst. 40, 786-790.

# enable this reference if Diamond ver. 2 was used for visualization
#Brandenburg, K. (1999). DIAMOND. Version. 2.1c.
#Crystal Impact GbR, Bonn, Germany.

# enable this reference if Diamond ver. 3 was used for visualization
#Brandenburg, K. & Putz, H. (2005). DIAMOND Version 3.
#Crystal Impact GbR, Postfach 1251, D-53002 Bonn, Germany.

# enable this reference if SIR97 was used for solving of the structure
#Altomare, A., Burla, M. C., Camalli, M., Cascarano, G., Giacovazzo, C.,
#Guagliardi, A., Moliterni, A. G. G., Polidori, G., Spagna, R. (1997).
#SIR97. A Package for Crystal Structure Solution by Direct Methods
#and Refinement, Bari, Rome, Italy.

# use this reference if SIR2002 was used for solving of the structure
#Burla, M.C., Camalli, M., Carrozzini, B., Cascarano, G., Giacovazzo, C.,
#Polidori, G., Spagna, R.
#SIR2002: the program, J. Appl. Cryst, (2003). 36, 1103


# use this reference if SIR2011 was used for solving of the structure
#Burla, M.C., Caliandro, R., Camalli, M., Carrozzini, B., Cascarano,
#G.L., Giacovazzo, C., Mallamo. M., Mazzone, A., Polidori, G., Spagna, R.
#SIR2011: a new package for crystal structure determination and refinement,
#J.Appl.Cryst. (2012) 45, 357-361

# enable this reference if bond valences were calculated
#Brown, I. D. (1996). J. Appl. Cryst. 29, 479-480.

# enable this reference if Xshape wase used for crystal shape refinement
#Stoe & Cie (1998). X-SHAPE. Stoe & Cie, Darmstadt, Germany.


# enable this reference if Flack coefficient was refined
#Flack, H. D. (1983). Acta Cryst. A39, 876-881.
;
_publ_section_figure_captions
; ?
;
_publ_section_table_legends
; ?
;

#=======================================================================
data_I
#=======================================================================

# 5. CHEMICAL DATA

_chemical_name_systematic
; ?
;
_chemical_name_common                    EuAl4
_chemical_formula_moiety                 ?
_chemical_formula_structural             ?
_chemical_formula_analytical             ?
_chemical_formula_iupac                  ?
_chemical_formula_sum                    'Al4 Eu1'
_chemical_formula_weight                 259.9
_chemical_melting_point                  ?
_chemical_compound_source                ?
_chemical_absolute_configuration         .

#=======================================================================

# 6. CRYSTAL DATA

_symmetry_cell_setting                   tetragonal
_symmetry_space_group_name_H-M           'I 4/m m m'
_symmetry_space_group_name_Hall          '-I 4;-2'
_symmetry_Int_Tables_number              139

loop_
 _space_group_symop_id
 _space_group_symop_operation_xyz
 1   x,y,z
 2   -x,-y,z
 3   -y,x,z
 4   y,-x,z
 5   -x,y,-z
 6   x,-y,-z
 7   y,x,-z
 8   -y,-x,-z
 9   -x,-y,-z
 10  x,y,-z
 11  y,-x,-z
 12  -y,x,-z
 13  x,-y,z
 14  -x,y,z
 15  -y,-x,z
 16  y,x,z
 17  x+1/2,y+1/2,z+1/2
 18  -x+1/2,-y+1/2,z+1/2
 19  -y+1/2,x+1/2,z+1/2
 20  y+1/2,-x+1/2,z+1/2
 21  -x+1/2,y+1/2,-z+1/2
 22  x+1/2,-y+1/2,-z+1/2
 23  y+1/2,x+1/2,-z+1/2
 24  -y+1/2,-x+1/2,-z+1/2
 25  -x+1/2,-y+1/2,-z+1/2
 26  x+1/2,y+1/2,-z+1/2
 27  y+1/2,-x+1/2,-z+1/2
 28  -y+1/2,x+1/2,-z+1/2
 29  x+1/2,-y+1/2,z+1/2
 30  -x+1/2,y+1/2,z+1/2
 31  -y+1/2,-x+1/2,z+1/2
 32  y+1/2,x+1/2,z+1/2

_cell_length_a                           4.39490(10)
_cell_length_b                           4.39490(10)
_cell_length_c                           11.1607(3)
_cell_angle_alpha                        90
_cell_angle_beta                         90
_cell_angle_gamma                        90
_cell_volume                             215.571(9)

loop_
 _twin_individual_id
 _twin_individual_mass_fraction_refined
 _twin_individual_twin_matrix_11
 _twin_individual_twin_matrix_12
 _twin_individual_twin_matrix_13
 _twin_individual_twin_matrix_21
 _twin_individual_twin_matrix_22
 _twin_individual_twin_matrix_23
 _twin_individual_twin_matrix_31
 _twin_individual_twin_matrix_32
 _twin_individual_twin_matrix_33
 ? ? ? ? ? ? ? ? ? ? ?

_cell_formula_units_Z                    2

_cell_measurement_reflns_used            1000
_cell_measurement_theta_min              1.5
_cell_measurement_theta_max              20
_cell_measurement_temperature            250
_cell_special_details
; ?
;

_exptl_crystal_density_diffrn            4.0038
_exptl_crystal_density_meas              ?
_exptl_crystal_density_method            ?
_exptl_crystal_F_000                     230

_exptl_absorpt_coefficient_mu            5.873
_exptl_crystal_description               irregular
_exptl_crystal_size_max                  0.1
_exptl_crystal_size_mid                  0.06
_exptl_crystal_size_min                  0.02
_exptl_crystal_size_rad                  ?
_exptl_crystal_colour                    Black
_exptl_absorpt_correction_type          'empirical'
_exptl_absorpt_process_details          'SADABS, Program for Empirical Absorption Correction of Area Detector Data, G. M. Sheldrick, 1996'
_exptl_absorpt_correction_T_min          0.3211
_exptl_absorpt_correction_T_max          0.3712
loop_
 _exptl_crystal_face_index_h
 _exptl_crystal_face_index_k
 _exptl_crystal_face_index_l
 _exptl_crystal_face_perp_dist
 ? ? ? ?

#=======================================================================

# 7. EXPERIMENTAL DATA

_exptl_special_details                   ?

_diffrn_ambient_temperature              250
_diffrn_source                          'synchrotron'
_diffrn_source_power                     ?
_diffrn_source_voltage                   ?
_diffrn_source_current                   ?
_diffrn_radiation_type                   'synchrotron'
_diffrn_radiation_source                 'synchrotron'
_diffrn_radiation_wavelength             0.5
_diffrn_radiation_monochromator          'Si111 and Si311'
_diffrn_measurement_device               'four-circle diffractometer'
_diffrn_measurement_device_type          'Huber four-circle diffractometer'
_diffrn_detector                         'Pilatus CdTe 1M'
_diffrn_detector_area_resol_mean         ?
_diffrn_measurement_method               'area detector with phi scans'
_diffrn_measurement_specimen_support     'glass fiber'

_diffrn_reflns_number                    1407
_diffrn_reflns_theta_min                 2.57
_diffrn_reflns_theta_max                 19.96
_diffrn_reflns_theta_full                19.96
_diffrn_measured_fraction_theta_max      0.98
_diffrn_measured_fraction_theta_full     0.98
_diffrn_reflns_av_R_equivalents          0.0374
_diffrn_reflns_av_unetI/netI             0.0164
_diffrn_reflns_limit_h_min               -6
_diffrn_reflns_limit_h_max               6
_diffrn_reflns_limit_k_min               -6
_diffrn_reflns_limit_k_max               6
_diffrn_reflns_limit_l_min               -14
_diffrn_reflns_limit_l_max               14
_diffrn_reflns_reduction_process         ?

_diffrn_standards_number                 ?
_diffrn_standards_interval_count         ?
_diffrn_standards_interval_time          ?
_diffrn_standards_decay_%                ?
loop_
_diffrn_standard_refln_index_h
_diffrn_standard_refln_index_k
_diffrn_standard_refln_index_l
  ? ? ?

_diffrn_radiation_probe                  X-ray

#=======================================================================

# 8. REFINEMENT DATA

_refine_special_details
; ?
;

_reflns_number_total                     109
_reflns_number_gt                        109
_reflns_threshold_expression             'I>3\s(I)'

_refine_ls_structure_factor_coef         F
_refine_ls_R_factor_gt                   0.0147
_refine_ls_wR_factor_gt                  0.0214
_refine_ls_R_factor_all                  0.0147
_refine_ls_wR_factor_ref                 0.0214
_refine_ls_goodness_of_fit_ref           1.53
_refine_ls_goodness_of_fit_gt            1.53
_refine_ls_restrained_S_gt               ?
_refine_ls_restrained_S_all              ?
_refine_ls_number_reflns                 109
_refine_ls_number_parameters             9
_refine_ls_number_restraints             0
_refine_ls_number_constraints            0
_refine_ls_weighting_scheme              sigma
_refine_ls_weighting_details             'w=1/(\s^2^(F)+0.0001F^2^)'
_refine_ls_hydrogen_treatment            ?
_refine_ls_shift/su_max                  0.0001
_refine_ls_shift/su_mean                 0.0000
_refine_diff_density_max                 1.15
_refine_diff_density_min                 -1.35
_refine_ls_extinction_method
 'B-C type 1 Gaussian isotropic (Becker & Coppens, 1974)'
_refine_ls_extinction_coef               80(70)
_refine_ls_extinction_expression         ?
_refine_ls_abs_structure_details         ?
_refine_ls_abs_structure_Flack           ?
_refine_ls_abs_structure_Rogers          ?

loop_
 _atom_type_symbol
 _atom_type_scat_dispersion_real
 _atom_type_scat_dispersion_imag
 _atom_type_scat_source
 Al   0.0323  0.0251
 'International Tables Vol C tables 4.2.6.8 and 6.1.1.1'
 Eu  -0.5035  2.0178
 'International Tables Vol C tables 4.2.6.8 and 6.1.1.1'

_computing_data_collection               ?
_computing_cell_refinement               ?
_computing_data_reduction                ?
_computing_structure_solution            ?
_computing_structure_refinement          ?
_computing_molecular_graphics            ?
_computing_publication_material          ?

loop_
 _restr_distance_atom_site_label_1
 _restr_distance_site_symmetry_1
 _restr_distance_atom_site_label_2
 _restr_distance_site_symmetry_2
 _restr_distance_target
 _restr_distance_target_weight_param
 ? ? ? ? ? ?

loop_
 _restr_angle_atom_site_label_1
 _restr_angle_site_symmetry_1
 _restr_angle_atom_site_label_2
 _restr_angle_site_symmetry_2
 _restr_angle_atom_site_label_3
 _restr_angle_site_symmetry_3
 _restr_angle_target
 _restr_angle_target_weight_param
 ? ? ? ? ? ? ? ?

loop_
 _restr_torsion_atom_site_label_1
 _restr_torsion_site_symmetry_1
 _restr_torsion_atom_site_label_2
 _restr_torsion_site_symmetry_2
 _restr_torsion_atom_site_label_3
 _restr_torsion_site_symmetry_3
 _restr_torsion_atom_site_label_4
 _restr_torsion_site_symmetry_4
 _restr_torsion_angle_target
 _restr_torsion_weight_param
 ? ? ? ? ? ? ? ? ? ?

loop_
 _restr_equal_distance_atom_site_label_1
 _restr_equal_distance_site_symmetry_1
 _restr_equal_distance_atom_site_label_2
 _restr_equal_distance_site_symmetry_2
 _restr_equal_distance_class_class_id
 _restr_equal_distance_class_target_weight_param
 ? ? ? ? ? ?

loop_
 _restr_equal_angle_atom_site_label_1
 _restr_equal_angle_site_symmetry_1
 _restr_equal_angle_atom_site_label_2
 _restr_equal_angle_site_symmetry_2
 _restr_equal_angle_atom_site_label_3
 _restr_equal_angle_site_symmetry_3
 _restr_equal_angle_class_class_id
 _restr_equal_angle_class_target_weight_param
 ? ? ? ? ? ? ? ?

loop_
 _restr_equal_torsion_atom_site_label_1
 _restr_equal_torsion_site_symmetry_1
 _restr_equal_torsion_atom_site_label_2
 _restr_equal_torsion_site_symmetry_2
 _restr_equal_torsion_atom_site_label_3
 _restr_equal_torsion_site_symmetry_3
 _restr_equal_torsion_atom_site_label_4
 _restr_equal_torsion_site_symmetry_4
 _restr_equal_torsion_class_class_id
 _restr_equal_torsion_class_target_weight_param
 ? ? ? ? ? ? ? ? ? ?


#=======================================================================

# 9. ATOMIC COORDINATES AND DISPLACEMENT PARAMETERS

loop_
 _atom_site_label
 _atom_site_type_symbol
 _atom_site_fract_x
 _atom_site_fract_y
 _atom_site_fract_z
 _atom_site_adp_type
 _atom_site_U_iso_or_equiv
 _atom_site_site_symmetry_multiplicity
 _atom_site_occupancy
 _atom_site_calc_flag
 _atom_site_refinement_flags
 _atom_site_disorder_assembly
 _atom_site_disorder_group
  Eu1 Eu 0 0 0 Uani 0.0098(2) 2 1 d . . .
  Al1 Al 0 0.5 0.25 Uani 0.0107(5) 4 1 d . . .
  Al2 Al 0 0 0.3849(2) Uani 0.0102(5) 4 1 d . . .

loop_
 _atom_site_aniso_label
 _atom_site_aniso_type_symbol
 _atom_site_aniso_U_11
 _atom_site_aniso_U_22
 _atom_site_aniso_U_33
 _atom_site_aniso_U_12
 _atom_site_aniso_U_13
 _atom_site_aniso_U_23
 Eu1 Eu 0.0083(3) 0.0083(3) 0.0126(4) 0 0 0
 Al1 Al 0.0112(8) 0.0112(8) 0.0098(10) 0 0 0
 Al2 Al 0.0103(8) 0.0103(8) 0.0099(10) 0 0 0

loop_
 _jana_atom_site_ADP_C_label
 _jana_atom_site_ADP_C_type_symbol
 _jana_atom_site_ADP_C_111
 _jana_atom_site_ADP_C_112
 _jana_atom_site_ADP_C_113
 _jana_atom_site_ADP_C_122
 _jana_atom_site_ADP_C_123
 _jana_atom_site_ADP_C_133
 _jana_atom_site_ADP_C_222
 _jana_atom_site_ADP_C_223
 _jana_atom_site_ADP_C_233
 _jana_atom_site_ADP_C_333
 ? ? ? ? ? ? ? ? ? ? ? ?

loop_
 _jana_atom_site_ADP_D_label
 _jana_atom_site_ADP_D_type_symbol
 _jana_atom_site_ADP_D_1111
 _jana_atom_site_ADP_D_1112
 _jana_atom_site_ADP_D_1113
 _jana_atom_site_ADP_D_1122
 _jana_atom_site_ADP_D_1123
 _jana_atom_site_ADP_D_1133
 _jana_atom_site_ADP_D_1222
 _jana_atom_site_ADP_D_1223
 _jana_atom_site_ADP_D_1233
 _jana_atom_site_ADP_D_1333
 _jana_atom_site_ADP_D_2222
 _jana_atom_site_ADP_D_2223
 _jana_atom_site_ADP_D_2233
 _jana_atom_site_ADP_D_2333
 _jana_atom_site_ADP_D_3333
 ? ? ? ? ? ? ? ? ? ? ? ? ? ? ? ? ?

loop_
 _jana_atom_site_ADP_E_label
 _jana_atom_site_ADP_E_type_symbol
 _jana_atom_site_ADP_E_11111
 _jana_atom_site_ADP_E_11112
 _jana_atom_site_ADP_E_11113
 _jana_atom_site_ADP_E_11122
 _jana_atom_site_ADP_E_11123
 _jana_atom_site_ADP_E_11133
 _jana_atom_site_ADP_E_11222
 _jana_atom_site_ADP_E_11223
 _jana_atom_site_ADP_E_11233
 _jana_atom_site_ADP_E_11333
 _jana_atom_site_ADP_E_12222
 _jana_atom_site_ADP_E_12223
 _jana_atom_site_ADP_E_12233
 _jana_atom_site_ADP_E_12333
 _jana_atom_site_ADP_E_13333
 _jana_atom_site_ADP_E_22222
 _jana_atom_site_ADP_E_22223
 _jana_atom_site_ADP_E_22233
 _jana_atom_site_ADP_E_22333
 _jana_atom_site_ADP_E_23333
 _jana_atom_site_ADP_E_33333
 ? ? ? ? ? ? ? ? ? ? ? ? ? ? ? ? ? ? ? ? ? ? ?

loop_
 _jana_atom_site_ADP_F_label
 _jana_atom_site_ADP_F_type_symbol
 _jana_atom_site_ADP_F_111111
 _jana_atom_site_ADP_F_111112
 _jana_atom_site_ADP_F_111113
 _jana_atom_site_ADP_F_111122
 _jana_atom_site_ADP_F_111123
 _jana_atom_site_ADP_F_111133
 _jana_atom_site_ADP_F_111222
 _jana_atom_site_ADP_F_111223
 _jana_atom_site_ADP_F_111233
 _jana_atom_site_ADP_F_111333
 _jana_atom_site_ADP_F_112222
 _jana_atom_site_ADP_F_112223
 _jana_atom_site_ADP_F_112233
 _jana_atom_site_ADP_F_112333
 _jana_atom_site_ADP_F_113333
 _jana_atom_site_ADP_F_122222
 _jana_atom_site_ADP_F_122223
 _jana_atom_site_ADP_F_122233
 _jana_atom_site_ADP_F_122333
 _jana_atom_site_ADP_F_123333
 _jana_atom_site_ADP_F_133333
 _jana_atom_site_ADP_F_222222
 _jana_atom_site_ADP_F_222223
 _jana_atom_site_ADP_F_222233
 _jana_atom_site_ADP_F_222333
 _jana_atom_site_ADP_F_223333
 _jana_atom_site_ADP_F_233333
 _jana_atom_site_ADP_F_333333
 ? ? ? ? ? ? ? ? ? ? ? ? ? ? ? ? ? ? ? ? ? ? ? ? ? ? ? ? ? ?


#=======================================================================

# 10. MOLECULAR GEOMETRY


loop_
 _geom_bond_atom_site_label_1
 _geom_bond_atom_site_label_2
 _geom_bond_site_symmetry_1
 _geom_bond_site_symmetry_2
 _geom_bond_distance
 _geom_bond_publ_flag
  Eu1 Eu1 . 1_455 4.3949(2) ?
  Eu1 Eu1 . 1_545 4.3949(2) ?
  Eu1 Eu1 . 1_565 4.3949(2) ?
  Eu1 Eu1 . 1_655 4.3949(2) ?
  Eu1 Al1 . 1_545 3.55160(13) ?
  Eu1 Al1 . . 3.55160(13) ?
  Eu1 Al1 . 17_444 3.55160(13) ?
  Eu1 Al1 . 17_544 3.55160(13) ?
  Eu1 Al1 . 3_555 3.55160(13) ?
  Eu1 Al1 . 3_655 3.55160(13) ?
  Eu1 Al1 . 19_544 3.55160(13) ?
  Eu1 Al1 . 19_554 3.55160(13) ?
  Eu1 Al2 . . 4.296(3) ?
  Eu1 Al2 . 17_444 3.3625(10) ?
  Eu1 Al2 . 17_454 3.3625(10) ?
  Eu1 Al2 . 17_544 3.3625(10) ?
  Eu1 Al2 . 17_554 3.3625(10) ?
  Eu1 Al2 . 5_555 4.296(3) ?
  Eu1 Al2 . 21_445 3.3625(10) ?
  Eu1 Al2 . 21_455 3.3625(10) ?
  Eu1 Al2 . 21_545 3.3625(10) ?
  Eu1 Al2 . 21_555 3.3625(10) ?
  Al1 Al1 . 1_455 4.3949(2) ?
  Al1 Al1 . 1_545 4.3949(2) ?
  Al1 Al1 . 1_565 4.3949(2) ?
  Al1 Al1 . 1_655 4.3949(2) ?
  Al1 Al1 . 3_555 3.10766(10) ?
  Al1 Al1 . 3_565 3.10766(10) ?
  Al1 Al1 . 3_655 3.10766(10) ?
  Al1 Al1 . 3_665 3.10766(10) ?
  Al1 Al2 . . 2.6640(14) ?
  Al1 Al2 . 1_565 2.6640(14) ?
  Al1 Al2 . 17_454 4.629(2) ?
  Al1 Al2 . 17_554 4.629(2) ?
  Al1 Al2 . 5_556 4.629(2) ?
  Al1 Al2 . 5_566 4.629(2) ?
  Al1 Al2 . 21_455 2.6640(14) ?
  Al1 Al2 . 21_555 2.6640(14) ?
  Al2 Al2 . 1_455 4.3949(2) ?
  Al2 Al2 . 1_545 4.3949(2) ?
  Al2 Al2 . 1_565 4.3949(2) ?
  Al2 Al2 . 1_655 4.3949(2) ?
  Al2 Al2 . 5_556 2.568(4) ?
  Al2 Al2 . 21_445 4.328(2) ?
  Al2 Al2 . 21_455 4.328(2) ?
  Al2 Al2 . 21_545 4.328(2) ?
  Al2 Al2 . 21_555 4.328(2) ?

loop_
 _geom_angle_atom_site_label_1
 _geom_angle_atom_site_label_2
 _geom_angle_atom_site_label_3
 _geom_angle_site_symmetry_1
 _geom_angle_site_symmetry_2
 _geom_angle_site_symmetry_3
 _geom_angle
 _geom_angle_publ_flag
  Eu1 Eu1 Eu1 1_455 . 1_545 90 ?
  Eu1 Eu1 Eu1 1_455 . 1_565 90 ?
  Eu1 Eu1 Eu1 1_455 . 1_655 180 ?
  Eu1 Eu1 Al1 1_455 . 1_545 90 ?
  Eu1 Eu1 Al1 1_455 . . 90 ?
  Eu1 Eu1 Al1 1_455 . 17_444 51.7772(10) ?
  Eu1 Eu1 Al1 1_455 . 17_544 128.2228(10) ?
  Eu1 Eu1 Al1 1_455 . 3_555 51.7772(10) ?
  Eu1 Eu1 Al1 1_455 . 3_655 128.2228(10) ?
  Eu1 Eu1 Al1 1_455 . 19_544 90 ?
  Eu1 Eu1 Al1 1_455 . 19_554 90 ?
  Eu1 Eu1 Al2 1_455 . . 90 ?
  Eu1 Eu1 Al2 1_455 . 17_444 49.193(14) ?
  Eu1 Eu1 Al2 1_455 . 17_454 49.193(14) ?
  Eu1 Eu1 Al2 1_455 . 17_544 130.807(14) ?
  Eu1 Eu1 Al2 1_455 . 17_554 130.807(14) ?
  Eu1 Eu1 Al2 1_455 . 5_555 90 ?
  Eu1 Eu1 Al2 1_455 . 21_445 49.193(14) ?
  Eu1 Eu1 Al2 1_455 . 21_455 49.193(14) ?
  Eu1 Eu1 Al2 1_455 . 21_545 130.807(14) ?
  Eu1 Eu1 Al2 1_455 . 21_555 130.807(14) ?
  Eu1 Eu1 Eu1 1_545 . 1_565 180 ?
  Eu1 Eu1 Eu1 1_545 . 1_655 90 ?
  Eu1 Eu1 Al1 1_545 . 1_545 51.7772(10) ?
  Eu1 Eu1 Al1 1_545 . . 128.2228(10) ?
  Eu1 Eu1 Al1 1_545 . 17_444 90 ?
  Eu1 Eu1 Al1 1_545 . 17_544 90 ?
  Eu1 Eu1 Al1 1_545 . 3_555 90 ?
  Eu1 Eu1 Al1 1_545 . 3_655 90 ?
  Eu1 Eu1 Al1 1_545 . 19_544 51.7772(10) ?
  Eu1 Eu1 Al1 1_545 . 19_554 128.2228(10) ?
  Eu1 Eu1 Al2 1_545 . . 90 ?
  Eu1 Eu1 Al2 1_545 . 17_444 49.193(14) ?
  Eu1 Eu1 Al2 1_545 . 17_454 130.807(14) ?
  Eu1 Eu1 Al2 1_545 . 17_544 49.193(14) ?
  Eu1 Eu1 Al2 1_545 . 17_554 130.807(14) ?
  Eu1 Eu1 Al2 1_545 . 5_555 90 ?
  Eu1 Eu1 Al2 1_545 . 21_445 49.193(14) ?
  Eu1 Eu1 Al2 1_545 . 21_455 130.807(14) ?
  Eu1 Eu1 Al2 1_545 . 21_545 49.193(14) ?
  Eu1 Eu1 Al2 1_545 . 21_555 130.807(14) ?
  Eu1 Eu1 Eu1 1_565 . 1_655 90 ?
  Eu1 Eu1 Al1 1_565 . 1_545 128.2228(10) ?
  Eu1 Eu1 Al1 1_565 . . 51.7772(10) ?
  Eu1 Eu1 Al1 1_565 . 17_444 90 ?
  Eu1 Eu1 Al1 1_565 . 17_544 90 ?
  Eu1 Eu1 Al1 1_565 . 3_555 90 ?
  Eu1 Eu1 Al1 1_565 . 3_655 90 ?
  Eu1 Eu1 Al1 1_565 . 19_544 128.2228(10) ?
  Eu1 Eu1 Al1 1_565 . 19_554 51.7772(10) ?
  Eu1 Eu1 Al2 1_565 . . 90 ?
  Eu1 Eu1 Al2 1_565 . 17_444 130.807(14) ?
  Eu1 Eu1 Al2 1_565 . 17_454 49.193(14) ?
  Eu1 Eu1 Al2 1_565 . 17_544 130.807(14) ?
  Eu1 Eu1 Al2 1_565 . 17_554 49.193(14) ?
  Eu1 Eu1 Al2 1_565 . 5_555 90 ?
  Eu1 Eu1 Al2 1_565 . 21_445 130.807(14) ?
  Eu1 Eu1 Al2 1_565 . 21_455 49.193(14) ?
  Eu1 Eu1 Al2 1_565 . 21_545 130.807(14) ?
  Eu1 Eu1 Al2 1_565 . 21_555 49.193(14) ?
  Eu1 Eu1 Al1 1_655 . 1_545 90 ?
  Eu1 Eu1 Al1 1_655 . . 90 ?
  Eu1 Eu1 Al1 1_655 . 17_444 128.2228(10) ?
  Eu1 Eu1 Al1 1_655 . 17_544 51.7772(10) ?
  Eu1 Eu1 Al1 1_655 . 3_555 128.2228(10) ?
  Eu1 Eu1 Al1 1_655 . 3_655 51.7772(10) ?
  Eu1 Eu1 Al1 1_655 . 19_544 90 ?
  Eu1 Eu1 Al1 1_655 . 19_554 90 ?
  Eu1 Eu1 Al2 1_655 . . 90 ?
  Eu1 Eu1 Al2 1_655 . 17_444 130.807(14) ?
  Eu1 Eu1 Al2 1_655 . 17_454 130.807(14) ?
  Eu1 Eu1 Al2 1_655 . 17_544 49.193(14) ?
  Eu1 Eu1 Al2 1_655 . 17_554 49.193(14) ?
  Eu1 Eu1 Al2 1_655 . 5_555 90 ?
  Eu1 Eu1 Al2 1_655 . 21_445 130.807(14) ?
  Eu1 Eu1 Al2 1_655 . 21_455 130.807(14) ?
  Eu1 Eu1 Al2 1_655 . 21_545 49.193(14) ?
  Eu1 Eu1 Al2 1_655 . 21_555 49.193(14) ?
  Al1 Eu1 Al1 1_545 . . 76.446(2) ?
  Al1 Eu1 Al1 1_545 . 17_444 128.1108(11) ?
  Al1 Eu1 Al1 1_545 . 17_544 128.1108(11) ?
  Al1 Eu1 Al1 1_545 . 3_555 51.8892(11) ?
  Al1 Eu1 Al1 1_545 . 3_655 51.8892(11) ?
  Al1 Eu1 Al1 1_545 . 19_544 103.554(2) ?
  Al1 Eu1 Al1 1_545 . 19_554 180 ?
  Al1 Eu1 Al2 1_545 . . 38.2228(10) ?
  Al1 Eu1 Al2 1_545 . 17_444 84.01(4) ?
  Al1 Eu1 Al2 1_545 . 17_454 134.78(3) ?
  Al1 Eu1 Al2 1_545 . 17_544 84.01(4) ?
  Al1 Eu1 Al2 1_545 . 17_554 134.78(3) ?
  Al1 Eu1 Al2 1_545 . 5_555 141.7772(10) ?
  Al1 Eu1 Al2 1_545 . 21_445 45.22(3) ?
  Al1 Eu1 Al2 1_545 . 21_455 95.99(4) ?
  Al1 Eu1 Al2 1_545 . 21_545 45.22(3) ?
  Al1 Eu1 Al2 1_545 . 21_555 95.99(4) ?
  Al1 Eu1 Al1 . . 17_444 128.1108(11) ?
  Al1 Eu1 Al1 . . 17_544 128.1108(11) ?
  Al1 Eu1 Al1 . . 3_555 51.8892(11) ?
  Al1 Eu1 Al1 . . 3_655 51.8892(11) ?
  Al1 Eu1 Al1 . . 19_544 180 ?
  Al1 Eu1 Al1 . . 19_554 103.554(2) ?
  Al1 Eu1 Al2 . . . 38.2228(10) ?
  Al1 Eu1 Al2 . . 17_444 134.78(3) ?
  Al1 Eu1 Al2 . . 17_454 84.01(4) ?
  Al1 Eu1 Al2 . . 17_544 134.78(3) ?
  Al1 Eu1 Al2 . . 17_554 84.01(4) ?
  Al1 Eu1 Al2 . . 5_555 141.7772(10) ?
  Al1 Eu1 Al2 . . 21_445 95.99(4) ?
  Al1 Eu1 Al2 . . 21_455 45.22(3) ?
  Al1 Eu1 Al2 . . 21_545 95.99(4) ?
  Al1 Eu1 Al2 . . 21_555 45.22(3) ?
  Al1 Eu1 Al1 17_444 . 17_544 76.446(2) ?
  Al1 Eu1 Al1 17_444 . 3_555 103.554(2) ?
  Al1 Eu1 Al1 17_444 . 3_655 180 ?
  Al1 Eu1 Al1 17_444 . 19_544 51.8892(11) ?
  Al1 Eu1 Al1 17_444 . 19_554 51.8892(11) ?
  Al1 Eu1 Al2 17_444 . . 141.7772(10) ?
  Al1 Eu1 Al2 17_444 . 17_444 45.22(3) ?
  Al1 Eu1 Al2 17_444 . 17_454 45.22(3) ?
  Al1 Eu1 Al2 17_444 . 17_544 95.99(4) ?
  Al1 Eu1 Al2 17_444 . 17_554 95.99(4) ?
  Al1 Eu1 Al2 17_444 . 5_555 38.2228(10) ?
  Al1 Eu1 Al2 17_444 . 21_445 84.01(4) ?
  Al1 Eu1 Al2 17_444 . 21_455 84.01(4) ?
  Al1 Eu1 Al2 17_444 . 21_545 134.78(3) ?
  Al1 Eu1 Al2 17_444 . 21_555 134.78(3) ?
  Al1 Eu1 Al1 17_544 . 3_555 180 ?
  Al1 Eu1 Al1 17_544 . 3_655 103.554(2) ?
  Al1 Eu1 Al1 17_544 . 19_544 51.8892(11) ?
  Al1 Eu1 Al1 17_544 . 19_554 51.8892(11) ?
  Al1 Eu1 Al2 17_544 . . 141.7772(10) ?
  Al1 Eu1 Al2 17_544 . 17_444 95.99(4) ?
  Al1 Eu1 Al2 17_544 . 17_454 95.99(4) ?
  Al1 Eu1 Al2 17_544 . 17_544 45.22(3) ?
  Al1 Eu1 Al2 17_544 . 17_554 45.22(3) ?
  Al1 Eu1 Al2 17_544 . 5_555 38.2228(10) ?
  Al1 Eu1 Al2 17_544 . 21_445 134.78(3) ?
  Al1 Eu1 Al2 17_544 . 21_455 134.78(3) ?
  Al1 Eu1 Al2 17_544 . 21_545 84.01(4) ?
  Al1 Eu1 Al2 17_544 . 21_555 84.01(4) ?
  Al1 Eu1 Al1 3_555 . 3_655 76.446(2) ?
  Al1 Eu1 Al1 3_555 . 19_544 128.1108(11) ?
  Al1 Eu1 Al1 3_555 . 19_554 128.1108(11) ?
  Al1 Eu1 Al2 3_555 . . 38.2228(10) ?
  Al1 Eu1 Al2 3_555 . 17_444 84.01(4) ?
  Al1 Eu1 Al2 3_555 . 17_454 84.01(4) ?
  Al1 Eu1 Al2 3_555 . 17_544 134.78(3) ?
  Al1 Eu1 Al2 3_555 . 17_554 134.78(3) ?
  Al1 Eu1 Al2 3_555 . 5_555 141.7772(10) ?
  Al1 Eu1 Al2 3_555 . 21_445 45.22(3) ?
  Al1 Eu1 Al2 3_555 . 21_455 45.22(3) ?
  Al1 Eu1 Al2 3_555 . 21_545 95.99(4) ?
  Al1 Eu1 Al2 3_555 . 21_555 95.99(4) ?
  Al1 Eu1 Al1 3_655 . 19_544 128.1108(11) ?
  Al1 Eu1 Al1 3_655 . 19_554 128.1108(11) ?
  Al1 Eu1 Al2 3_655 . . 38.2228(10) ?
  Al1 Eu1 Al2 3_655 . 17_444 134.78(3) ?
  Al1 Eu1 Al2 3_655 . 17_454 134.78(3) ?
  Al1 Eu1 Al2 3_655 . 17_544 84.01(4) ?
  Al1 Eu1 Al2 3_655 . 17_554 84.01(4) ?
  Al1 Eu1 Al2 3_655 . 5_555 141.7772(10) ?
  Al1 Eu1 Al2 3_655 . 21_445 95.99(4) ?
  Al1 Eu1 Al2 3_655 . 21_455 95.99(4) ?
  Al1 Eu1 Al2 3_655 . 21_545 45.22(3) ?
  Al1 Eu1 Al2 3_655 . 21_555 45.22(3) ?
  Al1 Eu1 Al1 19_544 . 19_554 76.446(2) ?
  Al1 Eu1 Al2 19_544 . . 141.7772(10) ?
  Al1 Eu1 Al2 19_544 . 17_444 45.22(3) ?
  Al1 Eu1 Al2 19_544 . 17_454 95.99(4) ?
  Al1 Eu1 Al2 19_544 . 17_544 45.22(3) ?
  Al1 Eu1 Al2 19_544 . 17_554 95.99(4) ?
  Al1 Eu1 Al2 19_544 . 5_555 38.2228(10) ?
  Al1 Eu1 Al2 19_544 . 21_445 84.01(4) ?
  Al1 Eu1 Al2 19_544 . 21_455 134.78(3) ?
  Al1 Eu1 Al2 19_544 . 21_545 84.01(4) ?
  Al1 Eu1 Al2 19_544 . 21_555 134.78(3) ?
  Al1 Eu1 Al2 19_554 . . 141.7772(10) ?
  Al1 Eu1 Al2 19_554 . 17_444 95.99(4) ?
  Al1 Eu1 Al2 19_554 . 17_454 45.22(3) ?
  Al1 Eu1 Al2 19_554 . 17_544 95.99(4) ?
  Al1 Eu1 Al2 19_554 . 17_554 45.22(3) ?
  Al1 Eu1 Al2 19_554 . 5_555 38.2228(10) ?
  Al1 Eu1 Al2 19_554 . 21_445 134.78(3) ?
  Al1 Eu1 Al2 19_554 . 21_455 84.01(4) ?
  Al1 Eu1 Al2 19_554 . 21_545 134.78(3) ?
  Al1 Eu1 Al2 19_554 . 21_555 84.01(4) ?
  Al2 Eu1 Al2 . . 17_444 112.45(4) ?
  Al2 Eu1 Al2 . . 17_454 112.45(4) ?
  Al2 Eu1 Al2 . . 17_544 112.45(4) ?
  Al2 Eu1 Al2 . . 17_554 112.45(4) ?
  Al2 Eu1 Al2 . . 5_555 180 ?
  Al2 Eu1 Al2 . . 21_445 67.55(4) ?
  Al2 Eu1 Al2 . . 21_455 67.55(4) ?
  Al2 Eu1 Al2 . . 21_545 67.55(4) ?
  Al2 Eu1 Al2 . . 21_555 67.55(4) ?
  Al2 Eu1 Al2 17_444 . 17_454 81.61(2) ?
  Al2 Eu1 Al2 17_444 . 17_544 81.61(2) ?
  Al2 Eu1 Al2 17_444 . 17_554 135.10(6) ?
  Al2 Eu1 Al2 17_444 . 5_555 67.55(4) ?
  Al2 Eu1 Al2 17_444 . 21_445 44.90(6) ?
  Al2 Eu1 Al2 17_444 . 21_455 98.39(2) ?
  Al2 Eu1 Al2 17_444 . 21_545 98.39(2) ?
  Al2 Eu1 Al2 17_444 . 21_555 180 ?
  Al2 Eu1 Al2 17_454 . 17_544 135.10(6) ?
  Al2 Eu1 Al2 17_454 . 17_554 81.61(2) ?
  Al2 Eu1 Al2 17_454 . 5_555 67.55(4) ?
  Al2 Eu1 Al2 17_454 . 21_445 98.39(2) ?
  Al2 Eu1 Al2 17_454 . 21_455 44.90(6) ?
  Al2 Eu1 Al2 17_454 . 21_545 180 ?
  Al2 Eu1 Al2 17_454 . 21_555 98.39(2) ?
  Al2 Eu1 Al2 17_544 . 17_554 81.61(2) ?
  Al2 Eu1 Al2 17_544 . 5_555 67.55(4) ?
  Al2 Eu1 Al2 17_544 . 21_445 98.39(2) ?
  Al2 Eu1 Al2 17_544 . 21_455 180 ?
  Al2 Eu1 Al2 17_544 . 21_545 44.90(6) ?
  Al2 Eu1 Al2 17_544 . 21_555 98.39(2) ?
  Al2 Eu1 Al2 17_554 . 5_555 67.55(4) ?
  Al2 Eu1 Al2 17_554 . 21_445 180 ?
  Al2 Eu1 Al2 17_554 . 21_455 98.39(2) ?
  Al2 Eu1 Al2 17_554 . 21_545 98.39(2) ?
  Al2 Eu1 Al2 17_554 . 21_555 44.90(6) ?
  Al2 Eu1 Al2 5_555 . 21_445 112.45(4) ?
  Al2 Eu1 Al2 5_555 . 21_455 112.45(4) ?
  Al2 Eu1 Al2 5_555 . 21_545 112.45(4) ?
  Al2 Eu1 Al2 5_555 . 21_555 112.45(4) ?
  Al2 Eu1 Al2 21_445 . 21_455 81.61(2) ?
  Al2 Eu1 Al2 21_445 . 21_545 81.61(2) ?
  Al2 Eu1 Al2 21_445 . 21_555 135.10(6) ?
  Al2 Eu1 Al2 21_455 . 21_545 135.10(6) ?
  Al2 Eu1 Al2 21_455 . 21_555 81.61(2) ?
  Al2 Eu1 Al2 21_545 . 21_555 81.61(2) ?
  Eu1 Al1 Eu1 . . 1_565 76.446(2) ?
  Eu1 Al1 Eu1 . . 17_455 128.1108(11) ?
  Eu1 Al1 Eu1 . . 17_555 128.1108(11) ?
  Eu1 Al1 Al1 . . 1_455 90 ?
  Eu1 Al1 Al1 . . 1_545 51.7772(10) ?
  Eu1 Al1 Al1 . . 1_565 128.2228(10) ?
  Eu1 Al1 Al1 . . 1_655 90 ?
  Eu1 Al1 Al1 . . 3_555 64.0554(9) ?
  Eu1 Al1 Al1 . . 3_565 115.9446(9) ?
  Eu1 Al1 Al1 . . 3_655 64.0554(9) ?
  Eu1 Al1 Al1 . . 3_665 115.9446(9) ?
  Eu1 Al1 Al2 . . . 86.20(4) ?
  Eu1 Al1 Al2 . . 1_565 162.65(4) ?
  Eu1 Al1 Al2 . . 17_454 46.255(8) ?
  Eu1 Al1 Al2 . . 17_554 46.255(8) ?
  Eu1 Al1 Al2 . . 5_556 113.437(15) ?
  Eu1 Al1 Al2 . . 5_566 170.117(15) ?
  Eu1 Al1 Al2 . . 21_455 63.63(3) ?
  Eu1 Al1 Al2 . . 21_555 63.63(3) ?
  Eu1 Al1 Eu1 1_565 . 17_455 128.1108(11) ?
  Eu1 Al1 Eu1 1_565 . 17_555 128.1108(11) ?
  Eu1 Al1 Al1 1_565 . 1_455 90 ?
  Eu1 Al1 Al1 1_565 . 1_545 128.2228(10) ?
  Eu1 Al1 Al1 1_565 . 1_565 51.7772(10) ?
  Eu1 Al1 Al1 1_565 . 1_655 90 ?
  Eu1 Al1 Al1 1_565 . 3_555 115.9446(9) ?
  Eu1 Al1 Al1 1_565 . 3_565 64.0554(9) ?
  Eu1 Al1 Al1 1_565 . 3_655 115.9446(9) ?
  Eu1 Al1 Al1 1_565 . 3_665 64.0554(9) ?
  Eu1 Al1 Al2 1_565 . . 162.65(4) ?
  Eu1 Al1 Al2 1_565 . 1_565 86.20(4) ?
  Eu1 Al1 Al2 1_565 . 17_454 46.255(8) ?
  Eu1 Al1 Al2 1_565 . 17_554 46.255(8) ?
  Eu1 Al1 Al2 1_565 . 5_556 170.117(15) ?
  Eu1 Al1 Al2 1_565 . 5_566 113.437(15) ?
  Eu1 Al1 Al2 1_565 . 21_455 63.63(3) ?
  Eu1 Al1 Al2 1_565 . 21_555 63.63(3) ?
  Eu1 Al1 Eu1 17_455 . 17_555 76.446(2) ?
  Eu1 Al1 Al1 17_455 . 1_455 51.7772(10) ?
  Eu1 Al1 Al1 17_455 . 1_545 90 ?
  Eu1 Al1 Al1 17_455 . 1_565 90 ?
  Eu1 Al1 Al1 17_455 . 1_655 128.2228(10) ?
  Eu1 Al1 Al1 17_455 . 3_555 64.0554(9) ?
  Eu1 Al1 Al1 17_455 . 3_565 64.0554(9) ?
  Eu1 Al1 Al1 17_455 . 3_655 115.9446(9) ?
  Eu1 Al1 Al1 17_455 . 3_665 115.9446(9) ?
  Eu1 Al1 Al2 17_455 . . 63.63(3) ?
  Eu1 Al1 Al2 17_455 . 1_565 63.63(3) ?
  Eu1 Al1 Al2 17_455 . 17_454 113.437(15) ?
  Eu1 Al1 Al2 17_455 . 17_554 170.117(15) ?
  Eu1 Al1 Al2 17_455 . 5_556 46.255(8) ?
  Eu1 Al1 Al2 17_455 . 5_566 46.255(8) ?
  Eu1 Al1 Al2 17_455 . 21_455 86.20(4) ?
  Eu1 Al1 Al2 17_455 . 21_555 162.65(4) ?
  Eu1 Al1 Al1 17_555 . 1_455 128.2228(10) ?
  Eu1 Al1 Al1 17_555 . 1_545 90 ?
  Eu1 Al1 Al1 17_555 . 1_565 90 ?
  Eu1 Al1 Al1 17_555 . 1_655 51.7772(10) ?
  Eu1 Al1 Al1 17_555 . 3_555 115.9446(9) ?
  Eu1 Al1 Al1 17_555 . 3_565 115.9446(9) ?
  Eu1 Al1 Al1 17_555 . 3_655 64.0554(9) ?
  Eu1 Al1 Al1 17_555 . 3_665 64.0554(9) ?
  Eu1 Al1 Al2 17_555 . . 63.63(3) ?
  Eu1 Al1 Al2 17_555 . 1_565 63.63(3) ?
  Eu1 Al1 Al2 17_555 . 17_454 170.117(15) ?
  Eu1 Al1 Al2 17_555 . 17_554 113.437(15) ?
  Eu1 Al1 Al2 17_555 . 5_556 46.255(8) ?
  Eu1 Al1 Al2 17_555 . 5_566 46.255(8) ?
  Eu1 Al1 Al2 17_555 . 21_455 162.65(4) ?
  Eu1 Al1 Al2 17_555 . 21_555 86.20(4) ?
  Al1 Al1 Al1 1_455 . 1_545 90 ?
  Al1 Al1 Al1 1_455 . 1_565 90 ?
  Al1 Al1 Al1 1_455 . 1_655 180 ?
  Al1 Al1 Al1 1_455 . 3_555 45.0000(9) ?
  Al1 Al1 Al1 1_455 . 3_565 45.0000(9) ?
  Al1 Al1 Al1 1_455 . 3_655 135.0000(9) ?
  Al1 Al1 Al1 1_455 . 3_665 135.0000(9) ?
  Al1 Al1 Al2 1_455 . . 90 ?
  Al1 Al1 Al2 1_455 . 1_565 90 ?
  Al1 Al1 Al2 1_455 . 17_454 61.660(15) ?
  Al1 Al1 Al2 1_455 . 17_554 118.340(15) ?
  Al1 Al1 Al2 1_455 . 5_556 90 ?
  Al1 Al1 Al2 1_455 . 5_566 90 ?
  Al1 Al1 Al2 1_455 . 21_455 34.43(4) ?
  Al1 Al1 Al2 1_455 . 21_555 145.57(4) ?
  Al1 Al1 Al1 1_545 . 1_565 180 ?
  Al1 Al1 Al1 1_545 . 1_655 90 ?
  Al1 Al1 Al1 1_545 . 3_555 45.0000(9) ?
  Al1 Al1 Al1 1_545 . 3_565 135.0000(9) ?
  Al1 Al1 Al1 1_545 . 3_655 45.0000(9) ?
  Al1 Al1 Al1 1_545 . 3_665 135.0000(9) ?
  Al1 Al1 Al2 1_545 . . 34.43(4) ?
  Al1 Al1 Al2 1_545 . 1_565 145.57(4) ?
  Al1 Al1 Al2 1_545 . 17_454 90 ?
  Al1 Al1 Al2 1_545 . 17_554 90 ?
  Al1 Al1 Al2 1_545 . 5_556 61.660(15) ?
  Al1 Al1 Al2 1_545 . 5_566 118.340(15) ?
  Al1 Al1 Al2 1_545 . 21_455 90 ?
  Al1 Al1 Al2 1_545 . 21_555 90 ?
  Al1 Al1 Al1 1_565 . 1_655 90 ?
  Al1 Al1 Al1 1_565 . 3_555 135.0000(9) ?
  Al1 Al1 Al1 1_565 . 3_565 45.0000(9) ?
  Al1 Al1 Al1 1_565 . 3_655 135.0000(9) ?
  Al1 Al1 Al1 1_565 . 3_665 45.0000(9) ?
  Al1 Al1 Al2 1_565 . . 145.57(4) ?
  Al1 Al1 Al2 1_565 . 1_565 34.43(4) ?
  Al1 Al1 Al2 1_565 . 17_454 90 ?
  Al1 Al1 Al2 1_565 . 17_554 90 ?
  Al1 Al1 Al2 1_565 . 5_556 118.340(15) ?
  Al1 Al1 Al2 1_565 . 5_566 61.660(15) ?
  Al1 Al1 Al2 1_565 . 21_455 90 ?
  Al1 Al1 Al2 1_565 . 21_555 90 ?
  Al1 Al1 Al1 1_655 . 3_555 135.0000(9) ?
  Al1 Al1 Al1 1_655 . 3_565 135.0000(9) ?
  Al1 Al1 Al1 1_655 . 3_655 45.0000(9) ?
  Al1 Al1 Al1 1_655 . 3_665 45.0000(9) ?
  Al1 Al1 Al2 1_655 . . 90 ?
  Al1 Al1 Al2 1_655 . 1_565 90 ?
  Al1 Al1 Al2 1_655 . 17_454 118.340(15) ?
  Al1 Al1 Al2 1_655 . 17_554 61.660(15) ?
  Al1 Al1 Al2 1_655 . 5_556 90 ?
  Al1 Al1 Al2 1_655 . 5_566 90 ?
  Al1 Al1 Al2 1_655 . 21_455 145.57(4) ?
  Al1 Al1 Al2 1_655 . 21_555 34.43(4) ?
  Al1 Al1 Al1 3_555 . 3_565 90.0000(18) ?
  Al1 Al1 Al1 3_555 . 3_655 90.0000(18) ?
  Al1 Al1 Al1 3_555 . 3_665 180 ?
  Al1 Al1 Al2 3_555 . . 54.32(2) ?
  Al1 Al1 Al2 3_555 . 1_565 125.68(2) ?
  Al1 Al1 Al2 3_555 . 17_454 70.387(10) ?
  Al1 Al1 Al2 3_555 . 17_554 109.613(10) ?
  Al1 Al1 Al2 3_555 . 5_556 70.387(10) ?
  Al1 Al1 Al2 3_555 . 5_566 109.613(10) ?
  Al1 Al1 Al2 3_555 . 21_455 54.32(2) ?
  Al1 Al1 Al2 3_555 . 21_555 125.68(2) ?
  Al1 Al1 Al1 3_565 . 3_655 180 ?
  Al1 Al1 Al1 3_565 . 3_665 90.0000(18) ?
  Al1 Al1 Al2 3_565 . . 125.68(2) ?
  Al1 Al1 Al2 3_565 . 1_565 54.32(2) ?
  Al1 Al1 Al2 3_565 . 17_454 70.387(10) ?
  Al1 Al1 Al2 3_565 . 17_554 109.613(10) ?
  Al1 Al1 Al2 3_565 . 5_556 109.613(10) ?
  Al1 Al1 Al2 3_565 . 5_566 70.387(10) ?
  Al1 Al1 Al2 3_565 . 21_455 54.32(2) ?
  Al1 Al1 Al2 3_565 . 21_555 125.68(2) ?
  Al1 Al1 Al1 3_655 . 3_665 90.0000(18) ?
  Al1 Al1 Al2 3_655 . . 54.32(2) ?
  Al1 Al1 Al2 3_655 . 1_565 125.68(2) ?
  Al1 Al1 Al2 3_655 . 17_454 109.613(10) ?
  Al1 Al1 Al2 3_655 . 17_554 70.387(10) ?
  Al1 Al1 Al2 3_655 . 5_556 70.387(10) ?
  Al1 Al1 Al2 3_655 . 5_566 109.613(10) ?
  Al1 Al1 Al2 3_655 . 21_455 125.68(2) ?
  Al1 Al1 Al2 3_655 . 21_555 54.32(2) ?
  Al1 Al1 Al2 3_665 . . 125.68(2) ?
  Al1 Al1 Al2 3_665 . 1_565 54.32(2) ?
  Al1 Al1 Al2 3_665 . 17_454 109.613(10) ?
  Al1 Al1 Al2 3_665 . 17_554 70.387(10) ?
  Al1 Al1 Al2 3_665 . 5_556 109.613(10) ?
  Al1 Al1 Al2 3_665 . 5_566 70.387(10) ?
  Al1 Al1 Al2 3_665 . 21_455 125.68(2) ?
  Al1 Al1 Al2 3_665 . 21_555 54.32(2) ?
  Al2 Al1 Al2 . . 1_565 111.15(6) ?
  Al2 Al1 Al2 . . 17_454 119.84(4) ?
  Al2 Al1 Al2 . . 17_554 119.84(4) ?
  Al2 Al1 Al2 . . 5_556 27.23(5) ?
  Al2 Al1 Al2 . . 5_566 83.91(5) ?
  Al2 Al1 Al2 . . 21_455 108.64(3) ?
  Al2 Al1 Al2 . . 21_555 108.64(3) ?
  Al2 Al1 Al2 1_565 . 17_454 119.84(4) ?
  Al2 Al1 Al2 1_565 . 17_554 119.84(4) ?
  Al2 Al1 Al2 1_565 . 5_556 83.91(5) ?
  Al2 Al1 Al2 1_565 . 5_566 27.23(5) ?
  Al2 Al1 Al2 1_565 . 21_455 108.64(3) ?
  Al2 Al1 Al2 1_565 . 21_555 108.64(3) ?
  Al2 Al1 Al2 17_454 . 17_554 56.68(2) ?
  Al2 Al1 Al2 17_454 . 5_556 140.774(14) ?
  Al2 Al1 Al2 17_454 . 5_566 140.774(14) ?
  Al2 Al1 Al2 17_454 . 21_455 27.23(5) ?
  Al2 Al1 Al2 17_454 . 21_555 83.91(5) ?
  Al2 Al1 Al2 17_554 . 5_556 140.774(14) ?
  Al2 Al1 Al2 17_554 . 5_566 140.774(14) ?
  Al2 Al1 Al2 17_554 . 21_455 83.91(5) ?
  Al2 Al1 Al2 17_554 . 21_555 27.23(5) ?
  Al2 Al1 Al2 5_556 . 5_566 56.68(2) ?
  Al2 Al1 Al2 5_556 . 21_455 119.84(4) ?
  Al2 Al1 Al2 5_556 . 21_555 119.84(4) ?
  Al2 Al1 Al2 5_566 . 21_455 119.84(4) ?
  Al2 Al1 Al2 5_566 . 21_555 119.84(4) ?
  Al2 Al1 Al2 21_455 . 21_555 111.15(6) ?
  Eu1 Al2 Eu1 . . 17_445 112.45(4) ?
  Eu1 Al2 Eu1 . . 17_455 112.45(4) ?
  Eu1 Al2 Eu1 . . 17_545 112.45(4) ?
  Eu1 Al2 Eu1 . . 17_555 112.45(4) ?
  Eu1 Al2 Al1 . . 1_545 55.57(4) ?
  Eu1 Al2 Al1 . . . 55.57(4) ?
  Eu1 Al2 Al1 . . 17_445 151.660(15) ?
  Eu1 Al2 Al1 . . 17_545 151.660(15) ?
  Eu1 Al2 Al1 . . 3_555 55.57(4) ?
  Eu1 Al2 Al1 . . 3_655 55.57(4) ?
  Eu1 Al2 Al1 . . 19_545 151.660(15) ?
  Eu1 Al2 Al1 . . 19_555 151.660(15) ?
  Eu1 Al2 Al2 . . 1_455 90.00(5) ?
  Eu1 Al2 Al2 . . 1_545 90.00(5) ?
  Eu1 Al2 Al2 . . 1_565 90.00(5) ?
  Eu1 Al2 Al2 . . 1_655 90.00(5) ?
  Eu1 Al2 Al2 . . 5_556 180 ?
  Eu1 Al2 Al2 . . 21_445 45.89(3) ?
  Eu1 Al2 Al2 . . 21_455 45.89(3) ?
  Eu1 Al2 Al2 . . 21_545 45.89(3) ?
  Eu1 Al2 Al2 . . 21_555 45.89(3) ?
  Eu1 Al2 Eu1 17_445 . 17_455 81.61(3) ?
  Eu1 Al2 Eu1 17_445 . 17_545 81.61(3) ?
  Eu1 Al2 Eu1 17_445 . 17_555 135.10(8) ?
  Eu1 Al2 Al1 17_445 . 1_545 71.1457(18) ?
  Eu1 Al2 Al1 17_445 . . 139.02(2) ?
  Eu1 Al2 Al1 17_445 . 17_445 49.73(3) ?
  Eu1 Al2 Al1 17_445 . 17_545 88.52(5) ?
  Eu1 Al2 Al1 17_445 . 3_555 71.1457(18) ?
  Eu1 Al2 Al1 17_445 . 3_655 139.02(2) ?
  Eu1 Al2 Al1 17_445 . 19_545 49.73(3) ?
  Eu1 Al2 Al1 17_445 . 19_555 88.52(5) ?
  Eu1 Al2 Al2 17_445 . 1_455 49.193(17) ?
  Eu1 Al2 Al2 17_445 . 1_545 49.193(17) ?
  Eu1 Al2 Al2 17_445 . 1_565 130.81(3) ?
  Eu1 Al2 Al2 17_445 . 1_655 130.81(3) ?
  Eu1 Al2 Al2 17_445 . 5_556 67.55(4) ?
  Eu1 Al2 Al2 17_445 . 21_445 66.56(3) ?
  Eu1 Al2 Al2 17_445 . 21_455 105.41(2) ?
  Eu1 Al2 Al2 17_445 . 21_545 105.41(2) ?
  Eu1 Al2 Al2 17_445 . 21_555 158.35(7) ?
  Eu1 Al2 Eu1 17_455 . 17_545 135.10(8) ?
  Eu1 Al2 Eu1 17_455 . 17_555 81.61(3) ?
  Eu1 Al2 Al1 17_455 . 1_545 139.02(2) ?
  Eu1 Al2 Al1 17_455 . . 71.1457(18) ?
  Eu1 Al2 Al1 17_455 . 17_445 49.73(3) ?
  Eu1 Al2 Al1 17_455 . 17_545 88.52(5) ?
  Eu1 Al2 Al1 17_455 . 3_555 71.1457(18) ?
  Eu1 Al2 Al1 17_455 . 3_655 139.02(2) ?
  Eu1 Al2 Al1 17_455 . 19_545 88.52(5) ?
  Eu1 Al2 Al1 17_455 . 19_555 49.73(3) ?
  Eu1 Al2 Al2 17_455 . 1_455 49.193(17) ?
  Eu1 Al2 Al2 17_455 . 1_545 130.81(3) ?
  Eu1 Al2 Al2 17_455 . 1_565 49.193(17) ?
  Eu1 Al2 Al2 17_455 . 1_655 130.81(3) ?
  Eu1 Al2 Al2 17_455 . 5_556 67.55(4) ?
  Eu1 Al2 Al2 17_455 . 21_445 105.41(2) ?
  Eu1 Al2 Al2 17_455 . 21_455 66.56(3) ?
  Eu1 Al2 Al2 17_455 . 21_545 158.35(7) ?
  Eu1 Al2 Al2 17_455 . 21_555 105.41(2) ?
  Eu1 Al2 Eu1 17_545 . 17_555 81.61(3) ?
  Eu1 Al2 Al1 17_545 . 1_545 71.1457(18) ?
  Eu1 Al2 Al1 17_545 . . 139.02(2) ?
  Eu1 Al2 Al1 17_545 . 17_445 88.52(5) ?
  Eu1 Al2 Al1 17_545 . 17_545 49.73(3) ?
  Eu1 Al2 Al1 17_545 . 3_555 139.02(2) ?
  Eu1 Al2 Al1 17_545 . 3_655 71.1457(18) ?
  Eu1 Al2 Al1 17_545 . 19_545 49.73(3) ?
  Eu1 Al2 Al1 17_545 . 19_555 88.52(5) ?
  Eu1 Al2 Al2 17_545 . 1_455 130.81(3) ?
  Eu1 Al2 Al2 17_545 . 1_545 49.193(17) ?
  Eu1 Al2 Al2 17_545 . 1_565 130.81(3) ?
  Eu1 Al2 Al2 17_545 . 1_655 49.193(17) ?
  Eu1 Al2 Al2 17_545 . 5_556 67.55(4) ?
  Eu1 Al2 Al2 17_545 . 21_445 105.41(2) ?
  Eu1 Al2 Al2 17_545 . 21_455 158.35(7) ?
  Eu1 Al2 Al2 17_545 . 21_545 66.56(3) ?
  Eu1 Al2 Al2 17_545 . 21_555 105.41(2) ?
  Eu1 Al2 Al1 17_555 . 1_545 139.02(2) ?
  Eu1 Al2 Al1 17_555 . . 71.1457(18) ?
  Eu1 Al2 Al1 17_555 . 17_445 88.52(5) ?
  Eu1 Al2 Al1 17_555 . 17_545 49.73(3) ?
  Eu1 Al2 Al1 17_555 . 3_555 139.02(2) ?
  Eu1 Al2 Al1 17_555 . 3_655 71.1457(18) ?
  Eu1 Al2 Al1 17_555 . 19_545 88.52(5) ?
  Eu1 Al2 Al1 17_555 . 19_555 49.73(3) ?
  Eu1 Al2 Al2 17_555 . 1_455 130.81(3) ?
  Eu1 Al2 Al2 17_555 . 1_545 130.81(3) ?
  Eu1 Al2 Al2 17_555 . 1_565 49.193(17) ?
  Eu1 Al2 Al2 17_555 . 1_655 49.193(17) ?
  Eu1 Al2 Al2 17_555 . 5_556 67.55(4) ?
  Eu1 Al2 Al2 17_555 . 21_445 158.35(7) ?
  Eu1 Al2 Al2 17_555 . 21_455 105.41(2) ?
  Eu1 Al2 Al2 17_555 . 21_545 105.41(2) ?
  Eu1 Al2 Al2 17_555 . 21_555 66.56(3) ?
  Al1 Al2 Al1 1_545 . . 111.15(9) ?
  Al1 Al2 Al1 1_545 . 17_445 119.84(3) ?
  Al1 Al2 Al1 1_545 . 17_545 119.84(3) ?
  Al1 Al2 Al1 1_545 . 3_555 71.36(4) ?
  Al1 Al2 Al1 1_545 . 3_655 71.36(4) ?
  Al1 Al2 Al1 1_545 . 19_545 96.09(3) ?
  Al1 Al2 Al1 1_545 . 19_555 152.77(6) ?
  Al1 Al2 Al2 1_545 . 1_455 90.00(3) ?
  Al1 Al2 Al2 1_545 . 1_545 34.43(3) ?
  Al1 Al2 Al2 1_545 . 1_565 145.57(8) ?
  Al1 Al2 Al2 1_545 . 1_655 90.00(3) ?
  Al1 Al2 Al2 1_545 . 5_556 124.43(4) ?
  Al1 Al2 Al2 1_545 . 21_445 35.68(2) ?
  Al1 Al2 Al2 1_545 . 21_455 91.45(6) ?
  Al1 Al2 Al2 1_545 . 21_545 35.68(2) ?
  Al1 Al2 Al2 1_545 . 21_555 91.45(6) ?
  Al1 Al2 Al1 . . 17_445 119.84(3) ?
  Al1 Al2 Al1 . . 17_545 119.84(3) ?
  Al1 Al2 Al1 . . 3_555 71.36(4) ?
  Al1 Al2 Al1 . . 3_655 71.36(4) ?
  Al1 Al2 Al1 . . 19_545 152.77(6) ?
  Al1 Al2 Al1 . . 19_555 96.09(3) ?
  Al1 Al2 Al2 . . 1_455 90.00(3) ?
  Al1 Al2 Al2 . . 1_545 145.57(8) ?
  Al1 Al2 Al2 . . 1_565 34.43(3) ?
  Al1 Al2 Al2 . . 1_655 90.00(3) ?
  Al1 Al2 Al2 . . 5_556 124.43(4) ?
  Al1 Al2 Al2 . . 21_445 91.45(6) ?
  Al1 Al2 Al2 . . 21_455 35.68(2) ?
  Al1 Al2 Al2 . . 21_545 91.45(6) ?
  Al1 Al2 Al2 . . 21_555 35.68(2) ?
  Al1 Al2 Al1 17_445 . 17_545 56.68(3) ?
  Al1 Al2 Al1 17_445 . 3_555 96.09(3) ?
  Al1 Al2 Al1 17_445 . 3_655 152.77(6) ?
  Al1 Al2 Al1 17_445 . 19_545 39.23(2) ?
  Al1 Al2 Al1 17_445 . 19_555 39.23(2) ?
  Al1 Al2 Al2 17_445 . 1_455 61.66(4) ?
  Al1 Al2 Al2 17_445 . 1_545 90.00(4) ?
  Al1 Al2 Al2 17_445 . 1_565 90.00(4) ?
  Al1 Al2 Al2 17_445 . 1_655 118.34(6) ?
  Al1 Al2 Al2 17_445 . 5_556 28.340(15) ?
  Al1 Al2 Al2 17_445 . 21_445 111.81(2) ?
  Al1 Al2 Al2 17_445 . 21_455 111.81(2) ?
  Al1 Al2 Al2 17_445 . 21_545 148.60(3) ?
  Al1 Al2 Al2 17_445 . 21_555 148.60(3) ?
  Al1 Al2 Al1 17_545 . 3_555 152.77(6) ?
  Al1 Al2 Al1 17_545 . 3_655 96.09(3) ?
  Al1 Al2 Al1 17_545 . 19_545 39.23(2) ?
  Al1 Al2 Al1 17_545 . 19_555 39.23(2) ?
  Al1 Al2 Al2 17_545 . 1_455 118.34(6) ?
  Al1 Al2 Al2 17_545 . 1_545 90.00(4) ?
  Al1 Al2 Al2 17_545 . 1_565 90.00(4) ?
  Al1 Al2 Al2 17_545 . 1_655 61.66(4) ?
  Al1 Al2 Al2 17_545 . 5_556 28.340(15) ?
  Al1 Al2 Al2 17_545 . 21_445 148.60(3) ?
  Al1 Al2 Al2 17_545 . 21_455 148.60(3) ?
  Al1 Al2 Al2 17_545 . 21_545 111.81(2) ?
  Al1 Al2 Al2 17_545 . 21_555 111.81(2) ?
  Al1 Al2 Al1 3_555 . 3_655 111.15(9) ?
  Al1 Al2 Al1 3_555 . 19_545 119.84(3) ?
  Al1 Al2 Al1 3_555 . 19_555 119.84(3) ?
  Al1 Al2 Al2 3_555 . 1_455 34.43(3) ?
  Al1 Al2 Al2 3_555 . 1_545 90.00(3) ?
  Al1 Al2 Al2 3_555 . 1_565 90.00(3) ?
  Al1 Al2 Al2 3_555 . 1_655 145.57(8) ?
  Al1 Al2 Al2 3_555 . 5_556 124.43(4) ?
  Al1 Al2 Al2 3_555 . 21_445 35.68(2) ?
  Al1 Al2 Al2 3_555 . 21_455 35.68(2) ?
  Al1 Al2 Al2 3_555 . 21_545 91.45(6) ?
  Al1 Al2 Al2 3_555 . 21_555 91.45(6) ?
  Al1 Al2 Al1 3_655 . 19_545 119.84(3) ?
  Al1 Al2 Al1 3_655 . 19_555 119.84(3) ?
  Al1 Al2 Al2 3_655 . 1_455 145.57(8) ?
  Al1 Al2 Al2 3_655 . 1_545 90.00(3) ?
  Al1 Al2 Al2 3_655 . 1_565 90.00(3) ?
  Al1 Al2 Al2 3_655 . 1_655 34.43(3) ?
  Al1 Al2 Al2 3_655 . 5_556 124.43(4) ?
  Al1 Al2 Al2 3_655 . 21_445 91.45(6) ?
  Al1 Al2 Al2 3_655 . 21_455 91.45(6) ?
  Al1 Al2 Al2 3_655 . 21_545 35.68(2) ?
  Al1 Al2 Al2 3_655 . 21_555 35.68(2) ?
  Al1 Al2 Al1 19_545 . 19_555 56.68(3) ?
  Al1 Al2 Al2 19_545 . 1_455 90.00(4) ?
  Al1 Al2 Al2 19_545 . 1_545 61.66(4) ?
  Al1 Al2 Al2 19_545 . 1_565 118.34(6) ?
  Al1 Al2 Al2 19_545 . 1_655 90.00(4) ?
  Al1 Al2 Al2 19_545 . 5_556 28.340(15) ?
  Al1 Al2 Al2 19_545 . 21_445 111.81(2) ?
  Al1 Al2 Al2 19_545 . 21_455 148.60(3) ?
  Al1 Al2 Al2 19_545 . 21_545 111.81(2) ?
  Al1 Al2 Al2 19_545 . 21_555 148.60(3) ?
  Al1 Al2 Al2 19_555 . 1_455 90.00(4) ?
  Al1 Al2 Al2 19_555 . 1_545 118.34(6) ?
  Al1 Al2 Al2 19_555 . 1_565 61.66(4) ?
  Al1 Al2 Al2 19_555 . 1_655 90.00(4) ?
  Al1 Al2 Al2 19_555 . 5_556 28.340(15) ?
  Al1 Al2 Al2 19_555 . 21_445 148.60(3) ?
  Al1 Al2 Al2 19_555 . 21_455 111.81(2) ?
  Al1 Al2 Al2 19_555 . 21_545 148.60(3) ?
  Al1 Al2 Al2 19_555 . 21_555 111.81(2) ?
  Al2 Al2 Al2 1_455 . 1_545 90 ?
  Al2 Al2 Al2 1_455 . 1_565 90 ?
  Al2 Al2 Al2 1_455 . 1_655 180 ?
  Al2 Al2 Al2 1_455 . 5_556 90.00(5) ?
  Al2 Al2 Al2 1_455 . 21_445 59.49(3) ?
  Al2 Al2 Al2 1_455 . 21_455 59.49(3) ?
  Al2 Al2 Al2 1_455 . 21_545 120.51(5) ?
  Al2 Al2 Al2 1_455 . 21_555 120.51(5) ?
  Al2 Al2 Al2 1_545 . 1_565 180 ?
  Al2 Al2 Al2 1_545 . 1_655 90 ?
  Al2 Al2 Al2 1_545 . 5_556 90.00(5) ?
  Al2 Al2 Al2 1_545 . 21_445 59.49(3) ?
  Al2 Al2 Al2 1_545 . 21_455 120.51(5) ?
  Al2 Al2 Al2 1_545 . 21_545 59.49(3) ?
  Al2 Al2 Al2 1_545 . 21_555 120.51(5) ?
  Al2 Al2 Al2 1_565 . 1_655 90 ?
  Al2 Al2 Al2 1_565 . 5_556 90.00(5) ?
  Al2 Al2 Al2 1_565 . 21_445 120.51(5) ?
  Al2 Al2 Al2 1_565 . 21_455 59.49(3) ?
  Al2 Al2 Al2 1_565 . 21_545 120.51(5) ?
  Al2 Al2 Al2 1_565 . 21_555 59.49(3) ?
  Al2 Al2 Al2 1_655 . 5_556 90.00(5) ?
  Al2 Al2 Al2 1_655 . 21_445 120.51(5) ?
  Al2 Al2 Al2 1_655 . 21_455 120.51(5) ?
  Al2 Al2 Al2 1_655 . 21_545 59.49(3) ?
  Al2 Al2 Al2 1_655 . 21_555 59.49(3) ?
  Al2 Al2 Al2 5_556 . 21_445 134.11(3) ?
  Al2 Al2 Al2 5_556 . 21_455 134.11(3) ?
  Al2 Al2 Al2 5_556 . 21_545 134.11(3) ?
  Al2 Al2 Al2 5_556 . 21_555 134.11(3) ?
  Al2 Al2 Al2 21_445 . 21_455 61.03(3) ?
  Al2 Al2 Al2 21_445 . 21_545 61.03(3) ?
  Al2 Al2 Al2 21_445 . 21_555 91.79(6) ?
  Al2 Al2 Al2 21_455 . 21_545 91.79(6) ?
  Al2 Al2 Al2 21_455 . 21_555 61.03(3) ?
  Al2 Al2 Al2 21_545 . 21_555 61.03(3) ?

loop_
 _geom_torsion_atom_site_label_1
 _geom_torsion_atom_site_label_2
 _geom_torsion_atom_site_label_3
 _geom_torsion_atom_site_label_4
 _geom_torsion_site_symmetry_1
 _geom_torsion_site_symmetry_2
 _geom_torsion_site_symmetry_3
 _geom_torsion_site_symmetry_4
 _geom_torsion
 _geom_torsion_publ_flag
 ? ? ? ? ? ? ? ? ? ?

loop_
 _geom_hbond_atom_site_label_D
 _geom_hbond_atom_site_label_H
 _geom_hbond_atom_site_label_A
 _geom_hbond_site_symmetry_D
 _geom_hbond_site_symmetry_H
 _geom_hbond_site_symmetry_A
 _geom_hbond_distance_DH
 _geom_hbond_distance_HA
 _geom_hbond_distance_DA
 _geom_hbond_angle_DHA
 _geom_hbond_publ_flag
 ? ? ? ? ? ? ? ? ? ? ?


#=======================================================================

# 11. STRUCTURE-FACTOR LIST

loop_
 _refln_index_h
 _refln_index_k
 _refln_index_l
 _refln_F_squared_calc
 _refln_F_squared_meas
 _refln_F_squared_sigma
 _refln_observed_status
   1   1   0 11302.60 11496.90   123.84 o
   0   2   0 26557.90 27062.80   209.30 o
   2   2   0 18807.00 18839.80   195.34 o
   1   3   0  5749.29  5786.36    88.63 o
   3   3   0  3658.00  3697.84   121.66 o
   0   4   0 11013.60 10983.80   205.08 o
   2   4   0  8730.29  8805.65   159.23 o
   4   4   0  4710.65  4836.63   152.61 o
   1   5   0  2530.51  2492.32    73.72 o
   3   5   0  1825.72  1827.80    68.62 o
   0   6   0  3912.64  4042.31   154.52 o
   0   1   1  6446.85  6301.08    49.07 o
   1   2   1  4474.53  4535.16    47.16 o
   0   3   1  3312.00  3326.22    67.07 o
   2   3   1  2614.28  2621.57    44.48 o
   1   4   1  2148.40  2221.82    44.18 o
   3   4   1  1544.95  1539.52    50.34 o
   0   5   1  1544.95  1590.42    57.09 o
   2   5   1  1332.99  1318.83    43.87 o
   0   0   2  5841.15  5608.07    65.85 o
   1   1   2 20622.80 20225.90   143.54 o
   0   2   2  4132.67  4438.10    54.50 o
   2   2   2  3045.38  3100.09    51.00 o
   1   3   2 10458.80 10230.00    70.24 o
   3   3   2  6443.51  6401.98   115.35 o
   0   4   2  1982.48  2055.37    61.62 o
   2   4   2  1678.30  1672.80    41.91 o
   4   4   2  1094.30  1119.32    66.64 o
   1   5   2  4268.69  4343.33    72.08 o
   3   5   2  2954.22  2999.33    75.69 o
   0   1   3 15450.50 15980.40   101.68 o
   1   2   3 10524.80 10594.00    63.03 o
   0   3   3  7851.79  8015.99    86.22 o
   2   3   3  6124.66  6023.82    64.61 o
   1   4   3  4907.75  4959.62    70.17 o
   3   4   3  3312.72  3333.32    62.48 o
   0   5   3  3312.72  3387.64    97.67 o
   2   5   3  2768.85  2767.79    64.15 o
   0   0   4 10699.80 10810.20   132.04 o
   1   1   4   783.14   845.02    27.57 o
   0   2   4  7359.04  7630.52    73.02 o
   2   2   4  5507.67  5575.59    69.42 o
   1   3   4   514.48   499.02    19.40 o
   3   3   4   441.68   421.38    31.20 o
   0   4   4  3494.78  3547.88    83.91 o
   2   4   4  2879.39  2883.05    57.69 o
   4   4   4  1725.58   993.03   107.99 o
   1   5   4   397.89   415.73    29.23 o
   0   1   5 14177.60 13921.20    87.08 o
   1   2   5 10291.90 10198.60    60.36 o
   0   3   5  7889.74  7744.37    89.56 o
   2   3   5  6236.73  6171.48    63.74 o
   1   4   5  5030.75  5089.49    70.72 o
   3   4   5  3410.74  3415.97    73.18 o
   0   5   5  3410.74  1860.67   137.91 o
   2   5   5  2851.56  2907.02    71.47 o
   0   0   6  1964.84  2056.65    58.58 o
   1   1   6  9692.88  9792.73    98.36 o
   0   2   6  1496.14  1513.77    33.76 o
   2   2   6  1226.43  1181.31    50.35 o
   1   3   6  5750.15  5496.11    56.12 o
   3   3   6  3775.60  3831.02    86.44 o
   0   4   6   925.52   836.77    44.43 o
   2   4   6   823.47   803.24    33.18 o
   1   5   6  2610.60  2723.94    55.71 o
   0   1   7  4529.64  4489.84    49.08 o
   1   2   7  3517.92  3488.11    52.40 o
   0   3   7  2841.61  2712.86    52.08 o
   2   3   7  2351.57  2344.47    64.44 o
   1   4   7  1976.77  2018.05    47.82 o
   3   4   7  1440.01  1478.01    50.05 o
   0   5   7  1440.01  1472.95    63.27 o
   0   0   8 14838.80 14666.10   187.88 o
   1   1   8  4239.98  4145.45    67.37 o
   0   2   8 11372.20 11259.20    90.30 o
   2   2   8  8929.74  8853.18   136.42 o
   1   3   8  2790.81  2780.47    47.85 o
   3   3   8  1969.13  1950.70    81.01 o
   0   4   8  5777.60  5847.71    98.90 o
   2   4   8  4731.20  4683.82    73.78 o
   0   1   9  1744.71  1668.18    32.08 o
   1   2   9  1456.73  1446.30    34.32 o
   0   3   9  1245.59  1197.71    36.56 o
   2   3   9  1079.62  1082.55    39.08 o
   1   4   9   944.06   971.95    39.36 o
   0   0  10  2604.71  2642.27    94.58 o
   1   1  10  7846.51  7623.01   103.03 o
   0   2  10  2156.33  2048.89    40.80 o
   2   2  10  1816.48  1812.33    72.85 o
   1   3  10  5086.62  5098.39    71.83 o
   3   3  10  3453.93  3545.95   104.13 o
   0   4  10  1330.85  1422.00    50.90 o
   2   4  10  1151.49  1173.59    65.23 o
   0   1  11  3009.54  2916.49    53.48 o
   1   2  11  2491.63  2512.11    46.99 o
   0   3  11  2087.98  2095.11    46.70 o
   2   3  11  1766.29  1813.46    56.53 o
   1   4  11  1505.65   924.88    84.36 o
   0   0  12  2890.88  2933.75    95.13 o
   1   1  12   378.23   392.97    23.61 o
   0   2  12  2397.39  2354.01    50.36 o
   2   2  12  2009.21  2058.38    83.82 o
   1   3  12   335.78   340.39    25.58 o
   0   1  13  3356.13  3455.46    58.26 o
   1   2  13  2786.57  2878.06    46.99 o
   0   3  13  2334.27  2468.64    79.32 o
   0   0  14   273.45   293.44    36.26 o
   1   1  14  1697.30  1772.33    38.81 o
   0   2  14   260.45   273.76    23.05 o

loop_
 _twin_refln_datum_id
 _twin_refln_individual_id
 _twin_refln_index_h
 _twin_refln_index_k
 _twin_refln_index_l
 _twin_refln_F_squared_calc
 _twin_refln_F_squared_meas
 _twin_refln_F_squared_sigma
 _twin_refln_include_status
 ? ? ? ? ? ? ? ? ?
